# Supplementary material for: Candidate protein markers for radiation biodosimetry in the hematopoietically humanized mouse model
Source: Sci Rep. 2018 Sep 10;8:13557. doi: 10.1038/s41598-018-31740-8 (PMC6131502; doi:10.1038/s41598-018-31740-8)
Supplement: Supplementary file 2 — Supplementary Dataset 1 [file 41598_2018_31740_MOESM2_ESM.xlsx]

## Sheet: Sheet1
		Sample ID	0Gy_1_rep1	0Gy_1_rep2	0Gy_2_rep1	0Gy_2_rep2	0Gy_1_rep3	0Gy_1_rep4	0Gy_1_rep5	0Gy_1_rep6	0Gy_3_rep1	0Gy_3_rep2	0Gy_4_rep1	0Gy_4_rep2	0Gy_5_rep1	0Gy_5_rep2	0Gy_5_rep3	0Gy_5_rep4	0Gy_5_rep5	0Gy_5_rep6	0Gy_6_rep1	0Gy_6_rep2	0Gy_6_rep3	0Gy_7_rep1	0Gy_7_rep2	0Gy_7_rep3	0Gy_5_rep7	0Gy_5_rep8	0Gy_5_rep9	0Gy_7_rep4	0Gy_7_rep5	0Gy_7_rep6	0Gy_3_1_rep1	0Gy_3_1_rep2	0Gy_3_1_rep3	0Gy_1_1_rep1	0Gy_1_1_rep1	0Gy_1_1_rep1	1Gy_1_rep1	1Gy_1_rep2	1Gy_2_rep1	1Gy_2_rep2	1Gy_3_rep1	1Gy_3_rep2	1Gy_4_rep1	1Gy_4_rep2	1Gy_5_rep1	1Gy_5_rep2	1Gy_6_rep1
Accession	Symbol
A0A024R4M0	RPS9		1.089	1.183	0.97	0.932	1.073	1.038	1.239	1.36	1.245	1.285	1.271	1.193	1.125	1.09	1.159	1.036	1.027	1.196	1.6	1.064	1.034	0.85	0.725	0.915	0.965	0.789	0.905	1.071	1.078	1.159	1.141	1.012	1.117	1.07	0.977	1.055	1.259	1.314	0.97	1.01	1.071	1.055	1.37	1.448	1.321	1.241	2.006
A0A087WZM2	RNASET2		0.913	0.899	0.755	0.648	1.113	0.99	0.816	0.896	0.967	0.891	0.874	0.937	0.905	0.962	1.112	0.928	0.927	0.909	1.265	1.38	1.475	1.009	0.927	0.935	1.018	1.026	1.555	0.756	0.681	0.751	0.882	0.967	0.811	0.941	1.052	1.046	0.968	1.01	1.193	1.123	1.208	1.231	1.163	1.364	1.125	1.014	1.215
A0A0A0MT22	PTPRC		1.008	1.055	0.863	1.066	1.114	1.077	1.077	1.102	0.944	1.135	1.151	1.108	1.156	1.111	1.165	1.029	1.199	1.173	0.998	0.849	0.757	0.804	0.899	0.899	0.77	0.876	0.903	0.912	1.063	1.028	1.029	1.125	1.1	1.082	1.234	1.189	1.188	1.201	1.298	1.697	1.383	1.368	1.065	1.016	1.294	1.549	1.364
D6RBZ0	HNRNPAB		0.961	0.976	1.33	1.412	0.877	1.08	0.948	0.918	1.365	1.372	1.132	1.471	1.103	1.175	1.177	1.235	1.142	1.524	0.742	0.835	0.896	1.358	1.359	1.532	1.089	1.028	1.128	1.218	1.142	1.383	1.176	1.271	1.149	1.165	1.196	1.237	0.87	0.862	0.532	0.506	0.728	0.947	0.977	0.985	0.74	0.815	0.682
E7EX17	EIF4B		0.844	1.045	2.453	1.755		0.781	0.665	0.88	2.639	1.29		0.936	0.93	1.017	0.972	1.015	1.072	1.14	0.872	0.685	0.699	1.526	1.687	2.085	1.268	1.222	1.161	1.431	1.499	1.662	1.052	1.081	1.079	1.172	1.391	1.277	0.898	1.042	0.269	0.764		0.762	0.829	0.948	0.55	0.629	0.485
H0YNJ6	GMPR2														0.774	0.479	0.581	0.724		0.535	1.725	1.149	1.579	0.401		0.309	1.064	0.669	1.077	0.651		0.689	0.476	0.377	0.533	0.568	0.724	0.621											1.407
O00479	HMGN4														1.229	1.82	1.312	1.779	1.49	1.398	0.814	0.892	0.654	4.545	3.735	3.72	1.433	1.906	1.279	2.755	2.382	2.253	1.318	1.571	1.25	1.887	2.642	1.858											0.99
O15400	STX7		2.065	1.587	1.175	1.281	2.197	2.272	1.992	1.562	1.343	1.415	1.538	1.634	1.072	1.158	1.14	1.167	1.092	0.918	0.743	0.806	0.7	1.435	1.314	1.268	0.887	0.883	0.816	1.448	1.464	1.378	1.02	1.065	1.049	1.041	1.196	1.09	1.285	1.141	0.62	0.814	0.545	0.382	0.973	0.91	0.686	0.768	0.715
O75083	WDR1		0.9	0.866	0.83	0.817	0.857	0.855	0.924	0.874	0.963	0.971	0.955	0.958	0.831	0.741	0.766	0.772	0.746	0.804	1.294	1.144	1.049	0.878	0.831	0.895	0.818	0.753	0.786	1.046	1.006	0.994	0.971	0.964	0.941	0.976	0.993	0.997	1.069	1.012	1.151	1.21	0.895	0.834	0.86	0.746	0.951	0.987	1.113
O75400	PRPF40A		1.028	0.958	1.06	0.943	0.901	1.036	1.04	0.849	1.053	0.811	1.021	1.286	1.306	1.421	1.252	1.089	1.009	1.102	0.561	0.612	0.707	1.138	1.071	1.119	0.685	0.881	0.84	1.208	1.085	1.253	1.231	1.195	1.232	1.156	1.202	1.168	0.873	0.867	0.562	0.629	0.864	0.743	0.872	0.718	0.745	0.943	0.787
P04083	ANXA1		0.774	0.676	0.87	0.837	0.735	0.684	0.737	0.657	0.873	0.86	0.699	0.65	0.376	0.449	0.366	0.44	0.409	0.411	0.985	0.909	1.002	0.431	0.412	0.429	0.353	0.408	0.292	0.459	0.484	0.434	1.257	1.338	1.306	1.063	1.131	1.106	0.811	0.728	0.801	0.782	0.802	0.849	1.347	1.059	1.008	0.977	1.103
P06127	CD5		0.827	0.46	0.496	0.471	0.8	0.658	0.956	0.397	0.462	0.49	0.735	0.61	1.075	0.983	1.169	0.827	0.976	0.923	1.221	1.032	1.117	0.419	0.739	0.596	0.607	0.527	0.526	0.619	0.751	0.595	0.975	0.87	0.824	0.842	0.758	0.865	0.998	0.692	1.017	1.213	1.13	1.02	0.842	0.538	1.218	1.279	1.398
P08133	ANXA6		0.783	0.85	0.758	0.645	0.785	0.745	0.779	0.808	0.936	0.863	0.805	0.794	0.806	0.746	0.854	0.731	0.731	0.718	0.53	0.564	0.555	0.86	0.749	0.792	0.776	0.714	0.734	0.805	0.77	0.772	0.898	0.881	0.982	0.758	0.743	0.817	0.681	0.705	1.172	1.174	0.855	0.872	0.974	1.007	0.899	0.874	0.872
P08311	CTSG		0.73	0.992	0.971	0.882	0.869	0.74	0.673	0.906	0.654	0.591	0.912	0.793	0.843	0.715	0.738	0.952	0.608	0.673	1.543	1.305	1.384	0.384	0.34	0.295	0.547	0.486	0.665	0.59	0.433	0.461	1.244	1.137	1.11	1.337	1.348	1.261	0.839	0.813	1.377	1.41	2.09	2.181	0.549	0.738	1.871	1.976	1.422
P12814	ACTN1		0.641	0.663	0.724	0.656	0.652	0.711	0.612	0.646	0.444	0.402	0.659	0.767						0.94						0.954						0.5							1.138	1.153	1.427	1.487	1.476	1.647	1.004	1.053	1.397	1.31
P17612	PRKACA														0.784	0.894	0.9	0.814	0.809	0.949	0.724	0.617	0.651	0.83	0.82	0.75	0.787	0.682	0.775	0.942	0.95	0.755	0.807	1.058	0.871	0.783	0.925	0.81											0.966
P19367	HK1		0.765	0.831	0.778	0.756	0.854	0.797	0.782	0.88	0.731	0.723	0.974	0.916	0.78	0.81	0.769	0.866	0.768	0.686	1.088	1.05	0.98	0.732	0.737	0.593	0.801	0.921	0.842	0.744	0.682	0.57	0.807	0.937	0.84	0.916	1.008	0.941	0.805	0.791	1.115	1.103	0.743	0.772	0.942	1.02	1.037	0.948	0.95
P20073	ANXA7		0.986	0.916	0.771	0.688	0.86	0.839	0.924	0.891	0.967	0.855	0.869	0.716	0.759	0.746	0.857	0.709	0.763	0.77	0.732	0.734	0.948	0.745	0.812	0.67	0.688	0.685	0.732	0.866	0.891	0.902	1.058	0.965	1.017	1.018	0.893	1.083	0.869	0.824	1.317	1.181	0.791	0.79	0.889	0.886	1.098	0.965	0.924
P21283	ATP6V1C1		0.897		0.824		0.776	0.782	0.86		0.788		0.914	0.861	0.947	1.019	0.931	0.866	1.056	1.073	1.132	0.995	0.938	0.629	0.871	0.607	1.059	0.975	0.814	0.838	1.063	0.996	0.76	1.098	1.021	0.944	1.107	1.086	0.991		1.611		0.9	0.886	0.904		0.94		1.035
P21291	CSRP1		1.054	1.195	1.303	1.665	0.97	0.832	1.077	1.03	1.042	0.975	1.128	1.037	0.694	0.825	0.607	0.706	0.576	0.634	0.915	0.984	1.15	0.563	0.396	0.494	0.71	0.777	0.53	0.814	0.712	0.768	1.012	1	1.114	0.95	1.099	0.988	1.579	1.859	1.604	2.332	0.948	0.859	1.715	1.865	1.611	2.348	1.439
P22570	FDXR		0.536	0.466			0.379	0.443	0.592	0.369			0.409	0.286	0.597	0.758	0.581	0.548		0.512	1.099	0.894	1.086	0.504		0.437	0.652	0.993	0.768	0.679		0.437	0.699	0.799	0.735	0.629	0.76	0.654	1.698	1.415			0.996	1.052	1.014	0.982			1.939
P35611	ADD1		1.473	1.197	1.088	1.61	0.822	1.174	1.186	0.674	1.059	1.252	0.825	1.068	1.019	1.279	1.169	0.918	1.201	1.557	0.734	0.749	0.584	0.992	1.025	1.308	1.323	1.292	1.171	1.056	1.078	1.086	1.296	1.251	1.191	1.45	1.457	1.247	0.985	1.008	0.708	0.419	0.65	0.744	0.868	1.033	0.8	0.764	0.594
P38159	RBMX		1.251	1.286	1.678	1.702	1.337	1.295	1.117	1.156	1.386	1.398	1.374	1.364	1.448	1.475	1.411	1.418	1.289	1.446	0.979	0.981	0.912	1.271	1.208	1.78	1.579	1.46	1.431	0.933	0.82	1.196	0.706	0.849	0.855	0.753	0.862	0.969	1.039	1.001	0.574	0.58	0.817	0.735	1.005	0.972	0.916	0.932	0.957
P46777	RPL5		0.922	0.916	0.941	0.843	0.822	1.136	0.859	0.995	1.07	1.08	0.85	0.844	0.848	0.778	0.719	0.74	0.723	0.738	0.936	1.004	0.867	0.953	0.548	0.994	1.51	0.948	0.854	0.818	0.849	0.849	0.802	0.9	1.015	0.886	0.913	0.974	0.816	0.772	0.448	0.445	0.73	0.803	1.028	1.12	0.837	0.729	1.532
P48426	PIP4K2A		0.73	0.746	0.701	0.679	0.801	0.762	0.919	0.877	0.701	0.897	0.822	0.96	0.958	0.897	0.816	0.97	0.901	0.9	1.106	1.421	1.632	0.487	0.641	0.605	0.767	0.817	1.029	0.787	0.84	0.837	1.113	1.02	1.01	1.077	1.005	1.023	0.976	0.94	0.957	1.552	1.14	1.164	1.036	0.665	0.773	0.952	1.271
P62263	RPS14		1.193	1.272	1.059	1.097	1.247	1.138	1.607	1.729	1.943	2.087	1.349	1.38	1.169	1.085	1.133	1.202	0.974	1.04	0.675	0.726	0.737	1.281	1.043	1.192	0.91	0.833	0.914	1.21	1.103	1.211	1.473	1.374	1.485	1.099	1.101	1.203	0.855	0.738	0.461	0.626	0.475	0.374	1.402	1.214	0.573	0.633	1.166
P68871	HBB		3.478	4.281	0.887	0.812	3.552	3.373	3.839	4.14	1.477	1.321	0.755	0.741	1.982	1.962	2.073	1.554	1.672	1.64	0.161	0.132	0.136	1.338	1.382	1.404	2.276	2.149	2.404	1.284	1.41	1.376	0.849	0.822	0.884	1.573	1.588	1.608	0.979	1.129	0.224	0.099	0.306	0.293	0.173	0.142	0.211	0.091	0.105
P69905	HBA		3.732	3.55		0.816	3.393	3.914	3.138	3.041		1.191	0.598	0.745	1.262	1.298	1.213	1.145	1.244	1.136	0.183	0.232	0.298	1.218	1.288	1.394	1.215	1.149	1.116	1.08	1.126	1.076	0.719	0.71	0.727	1.542	1.452	1.366	0.824	0.746		0.051	0.343	0.39	0.035	0.086		0.146	0.212
Q00839	HNRPU		0.988	1.016	1.079	1.08	1.074	1.062	1.05	1.08	1.054	1.103	1.193	1.151	1.114	1.028	1.053	1.061	1.023	1.062	0.62	0.733	0.597	1.324	1.167	1.162	1.128	0.994	0.911	1.226	1.183	1.209	0.981	1.002	0.913	1.007	0.995	0.943	0.887	0.877	1.069	1.059	0.905	0.879	0.815	0.749	0.862	0.895	0.709
Q01831	XPC		1.354				0.969	1.495	1.27				0.717	0.971	0.796	0.861	0.53	0.731		0.735	0.598	0.521	0.374	0.776		1.414	0.627	0.679	0.629	0.713		0.673	0.735	0.644	1.073	0.753	0.639	1.225	1.28				1.094	0.917	1.11				0.937
Q07812	BAX		0.475	0.487	0.483	0.417	0.323	0.393	0.418	0.31	0.512	0.414	0.355	0.404	0.525	0.485	0.515	0.37	0.501	0.507	0.453	0.344	0.397	0.414	0.692	0.656	0.531	0.57	0.604	0.563	0.698	0.681	0.853	0.895	0.77	0.758	0.823	0.645	0.791	0.758	1.54	1.685	1.163	1.132	1.241	1.319	1.059	0.966	0.769
Q12874	SF3A3		1.016	1.095	1.255	1.229	1.071	1.042	1.091	1.147	1.119	1.09	1.109	1.142	1.046	1.162	1.109	1.037	1.034	1.001	0.755	0.658	0.782	1.191	1.017	0.908	0.952	0.801	1.051	1.013	1.07	1.002	1.001	1.011	1.11	1.032	1.116	1.116	0.721	1	0.909	0.757	1.009	1.015	0.845	0.957	0.885	0.846	0.861
Q13435	SF3B2		1.046	1.102	1.521	1.125	1.226	1.083	0.994	1.087	1.242	0.914	1.069	1.031	1.068	1.255	1.149	1.206	1.178	1.275	0.666	0.751	0.74	1.163	1.13	1.243	0.767	0.806	0.761	1.061	1.068	1.095	0.973	1.083	0.993	1.052	1.042	1.069	0.83	0.871	0.679	0.569	0.899	0.875	0.938	1.037	1.07	0.849	0.984
Q6UXH1	CRELD2														0.723	0.847	1.075	0.838	0.708		1.883	1.641	1.894	0.698	0.66		1.163	0.906	0.838	0.67	0.542		0.93	0.958	1.172	0.883	1	0.903											1.75
Q8WWP7	GIMAP1						0.563	0.523					0.431	0.508	0.979	0.819	0.883	0.978	0.925	0.811	1.191	1.591	1.24	1.183	0.417	0.447	0.848	0.585	0.83	1.106	0.577	0.711	1.127	1.088	1.086	0.795	1.002	0.989					1.033	1.284					1.803
Q92466	DDB2			0.66		0.375	0.569	0.621		0.663		0.466	0.572	0.507	0.769		0.68	0.627	0.726	0.677	0.764		0.867	0.641	0.732	0.668	0.602		0.798	0.755	0.765	0.6	1.05		0.814	0.939		0.789		0.734		1.686	0.938	0.849		0.773		1.269	1.241
Q96HC4	PDLIM5				0.858		0.85				0.772		1.006		0.898	0.88	0.93	0.898	1.059	0.842	0.851	0.793	0.992	0.891	0.856	0.983	1.137	0.858	0.898	0.967	1.035	0.905	1.019	1.14	1.107	1.13	1.173	1.156			1.425		1.111				1.118		0.999
Q96PK6	RBM14		1.013	1.083	1.045	0.962	1.156	0.982	1.025	1.121	1.18	1.039	1.154	1.006	1.347	1.416	1.28	1.241	1.242	1.234	0.992	0.826	0.964	1.183	0.956	1.154	1.143	1.151	1.217	1.193	1.169	1.159	0.931	0.961	0.918	1.069	1.057	0.985	1.001	0.981	0.859	0.645	0.648	0.584	0.806	0.805	0.708	0.713	0.752
Q9H2G4	TSPYL2		0.196	0.083	0.913		0.05	0.07	0.102	0.118	0.285		0.486	0.468	1.813	2.09	2.376	2.126	2.079	2.544	0.662	0.757	1.053	0.507	0.835	0.585	0.299	0.35	0.401	3.028	3.07	3.405	0.691	0.76	0.867	1.221	1.403	1.79	4.226	3.817	24.132		7.83	7.681	2.541	2.846	11.766		7.316
Q9NR30	DDX21		1.18	1.147	1.057	1.108	1.111	1.066	1.166	1.111	1.016	0.847	1.203	1.032	1.19	1.179	1.121	1.157	1.173	1.153	1.018	0.785	0.796	0.838	0.858	1.033	0.999	0.882	0.806	0.954	1.055	0.933	1.111	1.092	1.017	1.185	1.184	1.146	0.952	1.005	0.777	0.78	0.956	0.91	0.916	0.855	0.972	0.859	0.887
Q9NRX4	PHPT1		0.778	0.678	0.806	0.656	0.927	0.899	0.619	0.691	1.245	0.904	1.094	1.261	0.631	0.684	0.555				0.471	1.134	0.352				0.546	0.431	0.372				1.361	1.411	1.318	0.948	0.924	0.939	1.721	1.075	2.355	2.25	1.32	1.215	2.505	2.109	1.801	1.342
Q9NYF8	BCLAF1		1.131	1.142	1.191	1.733	1.015	1.174	0.978	1.162	1.219	1.475	0.942	1.001	1.262	1.04	1.028	1.053	1.091	1.175	0.692	0.75	0.874	1.316	1.308	1.462	1.037	0.869	0.863	1.183	1.152	1.245	1.017	0.896	0.943	1.133	0.855	1.023	1.039	1.032	0.634	0.605	0.58	0.637	0.909	1.058	0.66	0.791	0.695
Q9UHD8	SEPT9		0.924	0.908	0.614	0.675	0.844	0.953	0.905	0.857	0.811	0.8	0.891	0.888	0.817	0.706	0.796	0.67	0.722	0.746	0.855	0.804	0.885	0.758	0.752	0.833	0.652	0.611	0.687	0.858	0.899	0.914	0.961	0.948	0.982	0.897	0.946	0.969	0.888	0.875	1.379	1.261	0.867	0.972	0.915	0.935	1.051	0.965	0.965
Q9Y2W1	THRAP3		1.229	1.21	1.846	1.718	1.258	1.189	1.017	1.016	1.62	1.484	1.225	1.325	1.399	1.591	1.012	1.456	1.547	1.511	0.87	0.985	1.193	1.511	1.662	1.495	1.294	1.563	1.098	1.325	1.387	1.425	1.036	1.092	0.706	1.193	1.316	1.319	1.321	1.254	0.526	0.415	0.521	0.608	1.321	1.09	0.767	0.575	0.615
Q9Y490	TLN1		0.798	0.783	0.898	0.814	0.805	0.804	0.78	0.764	0.894	0.845	0.897	0.898	0.873	0.871	0.885	0.851	0.873	0.875	1.034	1.057	1.046	0.799	0.795	0.802	0.775	0.775	0.819	0.925	0.947	0.944	0.978	0.995	0.974	1.055	1.062	1.047	1.022	1.024	1.274	1.266	1.092	1.139	0.849	0.839	0.988	0.948	1.035
X6R4W8	ZNF207			1.341	0.959	0.736	1.184	0.727		1.354	1.206	0.768	1.396	1.045	1.238	1.154	1.152	1.177	1.172	1.284	0.737	0.721	0.709	1.221	1.045	1.106	1.243	1.273	1.178	1.307	1.275	1.297	1.252	1.209	1.232	1.126	1.165	1.193		1.153	1.106	0.984	1.141	1.027		0.815	1.011	0.882	0.72
[truncated: 34 more columns]
